# Supplementary material for: Pharmacists’ Perceptions and Drivers of Immunization Practices for COVID-19 Vaccines: Results of a Nationwide Survey Prior to COVID-19 Vaccine Emergency Use Authorization
Source: Pharmacy (Basel). 2021 Jul 26;9(3):131. doi: 10.3390/pharmacy9030131 (PMC8396166; doi:10.3390/pharmacy9030131)
Supplement: Supplementary file 1 [file pharmacy-09-00131-s001.zip]

Archive with 1 entries (1 files):
- pharmacy-1304207-supplementary.pdf
